# Supplementary material for: Unveiling the circRNA-Mediated Immune Responses of Western Honey Bee Larvae to Ascosphaera apis Invasion
Source: Int J Mol Sci. 2022 Dec 29;24(1):613. doi: 10.3390/ijms24010613 (PMC9820429; doi:10.3390/ijms24010613)
Supplement: Supplementary file 1 [file ijms-24-00613-s001.zip]

Archive with 1 entries (1 files):
- ijms-2084491-supplementary.pdf
